# Supplementary material for: BrRCO promotes leaf lobe formation by repressing BrACP5 expression in Brassica rapa
Source: Hortic Res. 2025 Mar 12;12(5):uhaf084. doi: 10.1093/hr/uhaf084 (PMC11986587; doi:10.1093/hr/uhaf084)
Supplement: Web_Material_uhaf084 [file web_material_uhaf084.zip]

Archive with 2 entries (2 files):
- Supplemental figures-.pdf
- Supplemental tables.xlsx
