# Supplementary material for: BrRCO promotes leaf lobe formation by repressing BrACP5 expression in Brassica rapa
Source: Hortic Res. 2025 Mar 12;12(5):uhaf084. doi: 10.1093/hr/uhaf084 (PMC11986587; doi:10.1093/hr/uhaf084)
Supplement: Web_Material_uhaf084 [file web_material_uhaf084.zip › Supplemental tables.xlsx]

## Sheet: Table S1
Table S1. Information of primers used in genetic fine mapping and gene expression analysis in the present study.
Genes or Markers	Purposes	Chromosome position/Chifu v3.0 gene	Forward Primer (5' to 3')	Reverse Primer (5' to 3')
WXInDel-31	Indel, Mapping	19,952,614-19,952,767	TCTCTATCTCGAAGAGGTCG	ACTCTGAACCCGATTAAACC
BrID10909	Indel, Mapping	19,998,981-19,999,116	CTTCCACTCTTGCTTTCTTG	ACCGTGTTGTTGTCCACTA
WXInDel-48	Indel, Mapping	20,138,661-20,138,792	GGGGAGATTGTGAAGTATGA	ATTCATCAGGTTCTTCCCTT
WXInDel-49	Indel, Mapping	20,148,675-20,148,794	TTCCCTTTGATGCTATAACC	ACATTCCATTACAGACCACTG
WXInDel-76	Indel, Mapping	20,524,977-20,525,135	CAGAAGGAAACACCAAAAGA	CTAAGCAGAGAGAAGGCAAA
BraA10-12	Indel, Mapping	20,007,717-20,008,017	CGAGACATACCCTGATGAAGAAG	CGAGACATACCCTGATGAAGAAG
BraA10-13	Indel, Mapping	20,009,619-20,009,919	CTCTTTCTACATGGAGGAACCTTAT	CTCTTTCTACATGGAGGAACCTTAT
BraA10-21	Indel, Mapping	20,022,286-20,022,536	TTTCTCTGCACCTTATGAATCTCT	GAACCTCGTGAACGCTTAGAT
BraA10-22	Indel, Mapping	20,044,894-20,045,144	CCGAACCTCCCATGTTTCATA	CTTCTTCTTCTTCGTCCTCCTC
BraA10-26	Indel, Mapping	20,051,267-20,051,517	CAGGCAGTGATCATAGA	GTTGATTTGGCCATTGA
BraA10-27	Indel, Mapping	20,059,219-20,059,469	CGGTTTCTACAGGTTTG	ACCTAACGAACATAGCA
BraA10-28	Indel, Mapping	20,120,997-20,121,247	TTAACCACTCGGGCAAA	GGCCATGAAAGGGTTAAATA
Bra10-1a	KASP,Mapping	20,000,868-20,000,890	GAAGGTGACCAAGTTCATGCTTCTTGTCAGATTCGCTCTCGGAT
Bra10-1b	KASP,Mapping	20,000,868-20,000,890	GAAGGTCGGAGTCAACGGATTTCTTGTCAGATTCGCTCTCGGAA
Bra10-1c	KASP,Mapping	20,000,917-20,000,943	CCTGGCCCGGTTAGTCCGAGTTTTAGT
Bra10-3a	KASP,Mapping	20,138,212-20,138,229	GAAGGTGACCAAGTTCATGCTTCTTCCGGAATCCCTGAAG
Bra10-3b	KASP,Mapping	20,138,212-20,138,229	GAAGGTCGGAGTCAACGGATTTCTTCCGGAATCCCTGAAC
Bra10-3c	KASP,Mapping	20,138,162-20,138,183	ATCTTGATGTGATTGTTGGGGG
BjA10-3	Indel, Mapping	17,504,982-17,505,232	TCTGCTAGATCTGAGAACCATT	TATCATTGGCAAAGACCTTCAC
BjA10-5	Indel, Mapping	17,781,783-17,782,033	GCTCTCAACATCTGGTGTACG	GTCTCTCGTGTAGCTTGTGTG
BjA10-9	Indel, Mapping	18,322,415-18,322,665	GAATCCTTGTGATGTGC	GATCAGTTAACAGGTAGAAG
BjA10-10	Indel, Mapping	18,507,044-18,507,294	CTGCCTTCTTCAGTACCTGTAT	CAAACTCAGGAGAAGCAGAAAC
BjA10-12	Indel, Mapping	18,809,426-18,809,676	ATCTCGAGCAGCAGGTAATG	TTTGGATGGATCGGCTAGTG
BjA10-13	Indel, Mapping	19,372,025-19,372,275	AACGAAGATCGAGGTAAGAAGA	CTCCTCCCTTTGCTTCATCTA
BjA10-21	Indel, Mapping	19,772,998-19,773,248	GAAAGAGAGGTGGCAGATGATT	ACGACGGAGAGATGGTAGTT
A10-101	Candidate gene cloning	BraA10g032440.3C	TCTCCAAGATCCGAAACACCT	ATGGAATGGTCAACGACGAGC
A10-102	Candidate gene cloning	BraA10g032450.3C	CTCCCTCTAAGATAAGCACAAGC	ATGGAATGGACAACGACAAGA
A10-45F/44R	Promoter cloning	BraA10g032440.3C	CTCAACCGGAATTACAACAA	GCCGGTTTACGATACTTATG
PB-L/R	transgenic positive test	-	GCGCGCGGTCTCGCTCGACTAGTATGG	GCGCGCGGTCTCTACCGACGCGTATCC
35seq/D4387	transgenic positive test	-	TTCATTTGGAGAGAACACGGGGGAC	CAAGTTGAAGCAACACACATTGG
A10-267/266	rco mutant test	BraA10g032440.3C	GCGTGATAATTCCAAGATTTTTAGAA	ATGGAATGGTCAACGACGAGC
qRCO-1	qPCR	BraA10g032440.3C	GGTAGCTGTTTGGTTCCAGAA	CCCTCCGGCTATTTGATTGT
qPCRA05-2	qPCR	BraA05g029790.3C	TTTCTCCAACTCTTCCCATCTG	ACAAACGGTGAGCTTCAGAG
Actin	qPCR	-	ATCTACGAGGGTTATGCT	CCACTGAGGACGATGTTT

## Sheet: Table S2
Table S2. Annotated genes and predicted functions in the 69.8 kb lob10.1 candidate interval.
Nr	Gene ID v1.5	Gene ID v3.0	Homologous gene in Arabidopsis	Predicted gene functions
1	Bra009505	BraA10g032390.3C	AT5G03880	Thioredoxin family protein
2	Bra009506	BraA10g032400.3C	BLASTX:AT4G00893	F-box/kelch-repeat protein
3	Bra009507	BraA10g032410.3C	BLASTX:AT5G03850	Nucleic acid-binding, OB-fold-like protein
4	Bra009509	BraA10g032420.3C	AT5G03795	Exostosin family protein
5		BraA10g032430.3C
6	Bra009510	BraA10g032440.3C	AT5G03790	Encodes a homeodomain leucine zipper class I (HD-Zip I) meristem identity regulator that acts together with LFY to induce CAL expression. It binds to the CAL promoter proximal CAATNATTG element. LMI1 acts primarily downstream of LFY in meristem identity regulation. The interaction between LFY, LMI1 and CAL resembles a feed-forward loop transcriptional network motif. The gene also had additional L…
7		BraA10g032450.3C
8	Bra009511	BraA10g032460.3C	AT5G03770	Encodes a putative KDO (3-deoxy-D-manno-octulosonate) transferase
9	Bra009512	BraA10g032470.3C	AT5G03760	Encodes a beta-mannan synthase that is required for agrobacterium-mediated plant genetic transformation involves a complex interaction between the bacterium and the host plant. 3' UTR is involved in transcriptional regulation and the gene is expressed in the elongation zone of the root.

## Sheet: Table S3
Table S3. Different expression genes of RNA-seq between NILRcBr and RcBr in candidate interval.
id	baseMean	baseMean_CK	baseMean_T	foldChange(T/CK)(T/CK)	log2FoldChange	pval	padj
BraA10g032440.3C	7.11962	11.9544	2.28486	0.191132	-2.38736	0.0080197	0.285219

## Sheet: Table S4
Table S4.Top two hits of BrRCO in the Brassica pangenome.
Chromosome	Hit Start	Hit end	Gene	Identity	Grade	E-value
A10	25462759	25461001	BnaA10g36580D3	0.986	0.993	0
A10	26283267	26282070	BnaA10g38380D3	0.957	0.816	0

## Sheet: Table S5
Table S5. BrRCO is homologous to BnaA10g36580D3 in the Brassica pangenome.
Species	Presence	Absence	Total	PAV Status
B. napus	72	0	72	Core
B. rapa	71	0	71	Core
B. oleracea	46	40	86	Variable

## Sheet: Table S6
Table S6. Selection and phylogenetic analysis of BrRCO.
Species comparison	non-synonymous substitution (dn)	Synonymous substituion (ds)	dn/ds
B. rapa to B. napus	0.00458	0.00564	0.812057
B. rapa to B. juncea	0.000753	0	0
B. rapa to B. oleracea	0.0195	0.021	0.928571
B. rapa to B. nigra	0.123	0.159	0.773585
B. napus to B. carinata	0.199	0.135	1.47407

## Sheet: Table S7
Table S7. Target specific sequence of rcoRcBr mutants.
Plant ID	Generation	Genotype at targets 0f BrA10. RCO
		S1	S2
rco	T0	WT	Homo (+1bp)
rco-T1-1	T1	WT	(-7bp,27.67%;-1bp,24.75%;+1bp,47.58%)
rco-T1-2	T1	WT	(-10bp,29.30%;-5bp,27.67%;-2bp,15.93%;-1bp,14.14%;+1bp,12.96%)
rco-T1-3	T1	WT	(-2bp,34.56%;-5bp,17.87%;-10bp,15.59%;+1bp,15.58%;-1bp,14.72%)
rco-T1-4	T1	WT	(-10bp,26.68%;-5bp,26.43%;-1bp,23.68%;-7bp,23.21%)
rco-T1-5	T1	WT	(-7bp,28.81%;-1bp,28.75%;-2bp,15.54%;-1bp,13.52%;+1bp,13.37%)
rco-T1-6	T1	WT	(-10bp,45.40%;-5bp,40.43%;-2bp,14.17%)
rco-T1-7	T1	WT	(-2bp,36.46%;-bp,19.70%;-5bp,15.06%;+1bp,14.45%;-10bp,14.33%)
rco-4-1	T2	WT	(-10bp,25.96%;-5bp,21.15%;+1bp,18.56%;-7bp,16.53%;-1bp,6.26%)
rco-4-3	T2	WT	(+1bp,25.72%;-7bp,23.50%;-10bp,23.01%;-5bp,15.76%)
rco-4-4	T2	WT	(+1bp,23.29%;-10bp,22.97%;-7bp,21.59%;-5bp,19.71%)
rco-4-7	T2	WT	(+1bp,34.25%;-7bp,32.44%;-10bp,9.87%;-5bp,8.35%;-1bp,6.18%;+1bp,5.02%)
rco-7-1	T2	WT	(+1bp,26.31%;-7bp,24.09%;-10bp,12.04%;-2bp,10.35%;-5bp,8.52%;+1bp,7.15%;-1bp,7.11%)
rco-7-2	T2	WT	Homo (-2bp)

## Sheet: Table S8
Table S8. Different expression genes of RNA-seq in NILRcBr and rco mutant.
id	baseMean	baseMean_CK	baseMean_T	foldChange(T/CK)(T/CK)	log2FoldChange	pval	padj	NILRcBr/rco	Annotation
BraA02g018640.3C	33.9738	7.0853	60.8624	8.58995	3.10265	2.98e-13	2.99e-10	NILRcBr
	15.9342	5.28454	26.5839	5.03051	2.33071	6.31438e-05	0.0027311	rco
BraA08g008200.3C	45.4198	24.5796	66.26	2.69574	1.43068	1.89e-05	0.00475422	NILRcBr	Encodes a cytosolic glutamine synthetase, the enzyme has high affinity with substrate ammonium.
	100.053	20.224	179.883	8.89453	3.15292	2.40471e-23	2.47608e-20	rco
BraA02g020130.3C	366.416	230.427	502.405	2.18032	1.12454	2.19e-05	0.00528724	NILRcBr	MLP-like protein 31
	2172.03	186.235	4157.83	22.3257	4.48063	5.23184e-176	8.35002e-172	rco
BraA08g016720.3C	14.9855	5.64003	24.331	4.31398	2.10902	0.000511213	0.0526205	NILRcBr	Encodes SLOMO (SLOW MOTION), a F-box protein required for auxin homeostasis and normal timing of lateral organ initiation at the shoot meristem.
	9.03698	4.62266	13.4513	2.90986	1.54095	0.0412075	0.36597	rco
BraA05g031790.3C	42.7328	24.5879	60.8776	2.47591	1.30796	0.00289105	0.162318	NILRcBr	Metallothionein, binds to and detoxifies excess copper and other metals, limiting oxidative damage.
	26.3696	10.9227	41.8165	3.82841	1.93674	0.000566527	0.0167285	rco
BraA06g015640.3C	25.7547	15.089	36.4205	2.41371	1.27125	0.00424097	0.200883	NILRcBr	Hypothetical protein
	20.132	12.6804	27.5836	2.1753	1.12121	0.0200103	0.235085	rco
BraA07g016000.3C	12.022	6.16074	17.8833	2.90279	1.53744	0.0176947	0.424713	NILRcBr
	18.1663	7.88768	28.445	3.60625	1.8505	0.00702438	0.115517	rco
BraA07g021600.3C	2.7589	0.320477	5.19732	16.2175	4.01948	0.0329731	0.572641	NILRcBr	Hypothetical protein
	4.99427	1.66393	8.32461	5.00298	2.32279	0.0351416	0.334941	rco
BraA02g003400.3C	11.7154	6.75995	16.6709	2.46613	1.30225	0.0496132	0.66444	NILRcBr
	37.9145	24.1596	51.6694	2.13867	1.09671	0.00173946	0.0403675	rco
BraA05g021990.3C	226.417	315.561	137.273	0.435014	-1.20087	5.27e-14	5.84e-11	NILRcBr	Encodes a homologue of human RanBPM that belongs to the uncharacterized family of plant SPRY, LisH, CTLH and CRA domain-containing proteins.
	167.067	296.021	38.1126	0.12875	-2.95736	2.74796e-46	9.74609e-43	rco
BraA05g039830.3C	19.2192	34.511	3.92733	0.1138	-3.13543	4.41e-08	2.4e-05	NILRcBr	Major facilitator superfamily protein.
	27.472	38.5728	16.3711	0.424421	-1.23643	0.00896257	0.137145	rco
BraA05g029790.3C	30.5235	45.547	15.5	0.340307	-1.55509	0.000136467	0.0213493	NILRcBr	Expression is upregulated in the shoot of cax1/cax3 mutant and is responsive to phosphate (Pi) and not phosphite (Phi) in roots and shoots.
	85.0763	120.912	49.2409	0.407246	-1.29603	4.03331e-05	0.00186315	rco
BraA03g038630.3C	187.421	268.079	106.763	0.398251	-1.32825	0.000778977	0.0698794	NILRcBr	2-oxoglutarate (2OG) and Fe(II)-dependent oxygenase superfamily protein.
	256.628	343.176	170.08	0.495607	-1.01273	2.73083e-06	0.000181933	rco
BraA07g008040.3C	7.21873	12.8122	1.62525	0.126851	-2.97879	0.0015731	0.111524	NILRcBr
	40.0136	10.473	69.5542	6.64131	2.73147	8.25451e-09	1.06674e-06	rco
BraA03g005220.3C	13.9662	21.6619	6.27051	0.289472	-1.78851	0.00299522	0.164994	NILRcBr	Octanoyltransferase
	24.6664	3.98974	45.3431	11.3649	3.50652	4.35835e-08	4.66841e-06	rco
BraA03g003010.3C	6.11921	11.9209	0.317496	0.0266335	-5.23061	0.0180415	0.429187	NILRcBr	Ubiquitous enzyme that repairs oxidatively damaged proteins.
	51.0956	77.3407	24.8505	0.321313	-1.63795	1.1743e-06	8.69693e-05	rco
BraA02g000390.3C	16.5858	23.1774	9.99421	0.431205	-1.21355	0.0284163	0.533718	NILRcBr	MD-2-related lipid-recognition domain
	65.8162	38.6019	93.0305	2.41	1.26903	1.77954e-06	0.00012567	rco
BraA01g000830.3C	103.164	149.857	56.4715	0.376836	-1.40799	0.0300306	0.549847	NILRcBr	Belongs to cytochrome P450 and is involved in tryptophan metabolism. Converts Trp to indo-3-acetaldoxime (IAOx), a precursor to IAA and indole glucosinolates. The mRNA is cell-to-cell mobile.
	1303.73	832.532	1774.93	2.13196	1.09218	1.60343e-07	1.48353e-05	rco
BraA05g003430.3C	13.5959	19.26	7.93186	0.41183	-1.27988	0.03104	0.559399	NILRcBr	bHLH129 is a nuclear localized basic helix loop helix protein. It has been shown to function as a transcriptional repressor. Overexpression of bHLH129 regulates root elongation and ABA response.
	5.75171	2.35045	9.15297	3.89414	1.9613	0.0443813	0.381137	rco
BraA05g032820.3C	4.89196	8.15867	1.62525	0.199205	-2.32767	0.0377169	0.60651	NILRcBr	A semidominant QTL which has an epistatic effect on the Epithiospecifier gene. Represses nitrile formation and favors isothiocyanate production during glucosinolate hydrolysis.
	32.7981	45.3431	20.2532	0.446665	-1.16274	0.0221166	0.252004	rco
